# Supplementary material for: Yishen Tongbi decoction attenuates inflammation and bone destruction in rheumatoid arthritis by regulating JAK/STAT3/SOCS3 pathway
Source: Front Immunol. 2024 Jun 20;15:1381802. doi: 10.3389/fimmu.2024.1381802 (PMC11222394; doi:10.3389/fimmu.2024.1381802)
Supplement: Supplementary file 1 [file DataSheet_1.zip]

Archive with 22 entries (16 files):
- Cell Western Blot.sav
- WesternBlot/
- WesternBlot/GAPDH/
- WesternBlot/GAPDH/GAP2.tif
- WesternBlot/GAPDH/GAP3.tif
- WesternBlot/GAPDH/GAP5.tif
- WesternBlot/p-ERK/
- WesternBlot/p-ERK/p-ERK_3.tif
- WesternBlot/p-ERK/p_ERK_1.tif
- WesternBlot/p-ERK/p_ERK_2.tif
- WesternBlot/p-JNK/
- WesternBlot/p-JNK/p-JNK-1.tif
- WesternBlot/p-JNK/p-JNK-2.tif
- WesternBlot/p-JNK/p-JNK.tif
- WesternBlot/p-p38/
- WesternBlot/p-p38/p-p38-1.tif
- WesternBlot/p-p38/p-p38-2.tif
- WesternBlot/p-p38/p-p38-3.tif
- WesternBlot/p-p65/
- WesternBlot/p-p65/p-p65_1.tif
- WesternBlot/p-p65/p-p65_2.tif
- WesternBlot/p-p65/p-p65_3.tif
